# Supplementary material for: Effect of Black Rice Starch on Structure and Physical–Mechanical Properties of Carboxymethyl Chitosan/Gellan Gum-Based Intelligent Food Packaging Film and Application in Monitoring Shrimp Freshness
Source: Polymers (Basel). 2026 Jun 16;18(12):1505. doi: 10.3390/polym18121505 (PMC13306674; doi:10.3390/polym18121505)
Supplement: Supplementary file 1 [file polymers-18-01505-s001.zip]

Archive with 1 entries (1 files):
- polymers-4341031-supplementary.pdf
